# Supplementary material for: Change in Mesoherbivore Browsing Is Mediated by Elephant and Hillslope Position
Source: PLoS One. 2015 Jun 17;10(6):e0128340. doi: 10.1371/journal.pone.0128340 (PMC4471177; doi:10.1371/journal.pone.0128340)
Supplement: S2 Table — (XLSX) [file pone.0128340.s002.xlsx]

## Sheet: Species composition
S2 Table. Species composition (trees per hectare) per slope position in areas with and without elephant
Site number	Slope position	Elephant	Balanites maughamii Sprague	Berchemia zeyheri (Sond.) Grubov	Boscia albitrunca (Burch.) Gilg & gilg-Ben.	Bridelia mollis Hutch.	Cassia abbreviata Oliv.	Combretum apiculatum Sond.	Combretum imberbe Wawra	Combretum mossambicense (Klotzsch) Engl.	Combretum species	Combretum zeyheri Sond.	Commiphora africana (A.Rich.) Engl.	Commiphora mollis (Oliv.) Engl.	Commiphora neglecta I.Verd.	Commiphora pyracanthoides Engl.	Commiphora schimperi (O.Berg) Engl.	Commiphora species	Cordia ovalis R.BR ex A.DC	Dichrostachys cinerea (L.) Wight & Arn.	Euclea divinorum Hiern	Ficus abutilifolia (Miq.) Miq.	Flueggea virosa (Roxb. ex Willd.) Voigt	Grewia bicolor Juss.	Grewia cf monticola Sond.	Grewia flavescence Juss.	Grewia monticola Sond.	Grewia species	Grewia villosa Willd.	Gymnosporia heterophylla (Eckl. & Zeyh.) Loes.	Gymnosporia species	Jasminum multiflorum (Burm. f.) Andrews	Jasminum multipartitum Hochst.	Lannea schweinfurthii (Engl.) Engl.	Maerua parvifolia Pax	Manilkara mochisia (Baker) Dubard	Margaritaria discoidea (Baill.) G.L. Webster	Monodora junodii Engl. & Diels	Ozoroa species	Pappea capensis Eckl. & Zeyh.	Peltophorum africanum Sond.	Philenoptera violacea (Klotze) Schrire	Schotia brachypetala Sond.	Sclerocarya birrea (A.Rich.) Hochst.	Senegalia erubescens (Welw. ex Oliv.) Kyal. & Boatwr.	Senegalia nigrescens (Oliv.) P.J.H. Hurter	Senegalia senegal (L.) Britton	Senegalia species	Sterculia rogersii N.E.Br.
1	crest	absent	0	0	0	1.56	12.5	175	0	0	0	0	18.75	87.5	0	0	0	0	0	62.5	12.5	1.56	0	656.25	0	43.75	125	612.5	50	0	0	0	0	0	0	0	0	0	6.25	1.56	0	6.25	0	12.5	12.5	50	0	0	3.13
1	crest	present	0	0	6.25	0	6.25	600	0	0	0	0	50	62.5	6.25	0	0	0	0	6.25	0	0	0	25	6.25	12.5	6.25	325	1.56	0	0	0	0	12.5	0	0	0	0	12.5	0	0	0	0	6.25	4.69	25	0	0	12.5
2	crest	absent	0	0	1.56	0	12.5	200	0	6.25	0	0	150	181.25	0	0	6.25	0	0	18.75	0	0	0	625	0	25	18.75	12.5	0	0	0	0	0	6.25	0	0	0	0	1.56	0	0	0	0	6.25	12.5	25	0	0	0
2	crest	present	0	0	0	0	0	2038.09	0	0	0	0	209.52	171.43	0	9.52	0	0	0	47.62	0	0	0	133.33	9.52	66.67	9.52	257.14	28.57	0	0	0	9.52	0	0	0	0	2.56	2.56	9.52	38.1	0	0	9.52	5.13	28.57	0	0	0
3	crest	absent	0	0	0	0	160	1144	0	0	100	0	48	120	0	0	0	0	0	50	0	0	0	576	0	12	0	8	8	0	0	0	0	104	0	0	0	0	8	0	30	0	0	16	270	64	0	0	0
3	crest	present	0	0	0	0	28.57	761.9	0	0	0	0	95.24	95.24	0	0	0	0	9.52	0	0	0	0	676.19	180.95	0	0	9.52	0	0	0	0	0	2.5	0	0	0	0	9.52	0	5	0	0	19.05	22.5	47.62	0	0	0
4	crest	absent	0	0	3.13	0	0	616	0	12	4	0	36	88	4	0	0	0	0	24	0	0	0	500	256	20	0	64	8	0	0	0	0	20	0	0	0	0	4	0	0	0	0	16	4	60	0	0	4
4	crest	present	0	0	9.52	0	0	1200	0	2.56	0	0	85.71	354.94	0	2.56	0	0	0	9.52	0	0	0	619.05	152.38	38.1	0	142.86	0	2.56	0	0	0	0	0	0	0	0	0	0	2.56	0	0	9.52	7.69	9.52	0	9.52	0
5	crest	absent	0	0	0	0	7.62	371.43	0	0	0	0	85.71	95.24	0	0	0	0	0	19.05	0	0	0	504.76	0	9.52	0	161.9	5.71	0	9.52	0	19.05	0	0	0	0	0	1.9	0	5.71	0	0	3.81	0	0	0	0	0
5	crest	present	0	0	4.4	0	0	607.15	0	0	0	0	107.14	64.29	0	0	0	0	0	21.43	0	0	0	514.29	28.57	14.29	0	28.57	0	0	0	0	0	7.14	0	0	0	0	4.4	0	14.29	0	0	0	7.14	0	0	0	0
1	footslope	absent	0	0	0	0	0	1205	0	0	0	0	5	90	0	0	0	0	0	40	0	0	0	135	0	45	45	355	15	5	0	20	0	25	0	1.79	0	0	0	0	5	1.79	0	30	0	75	1.79	0	0
1	footslope	present	0	0	0	0	6.67	706.67	0	26.67	0	0	26.67	73.33	6.67	0	1.85	0	0	60	0	0	0	93.33	0	1.85	26.67	353.34	6.67	0	0	0	20	0	0	0	0	0	13.33	0	0	40	0	6.67	0	80	0	0	0
2	footslope	absent	0	2.78	6.25	0	0	987.5	0	143.75	0	0	25	162.5	0	0	0	0	0	31.25	0	0	0	212.5	0	37.5	6.25	331.25	18.75	0	6.25	0	6.25	0	0	0	2.78	0	0	0	0	6.25	0	0	12.5	43.75	0	6.25	6.25
2	footslope	present	1.79	0	8.33	0	16.67	341.67	8.33	33.33	0	0	8.33	133.33	0	0	0	0	0	16.67	8.33	0	0	158.33	0	8.33	1.79	183.33	0	0	0	0	0	3.57	0	0	0	0	8.33	0	0	0	8.33	1.79	58.33	75	0	0	1.79
3	footslope	absent	0	0	0	0	1.48	1097.14	1.48	17.14	0	0	22.86	97.14	0	5.71	0	0	0	17.14	0	0	1.48	348.57	102.86	34.29	28.57	817.14	85.71	0	0	0	0	11.43	0	0	0	0	1.48	0	1.48	45.71	0	22.86	1.48	142.86	0	0	0
3	footslope	present	0	0	0	0	16.67	1583.33	0	33.33	0	0	66.67	58.33	0	0	0	0	0	16.67	0	0	0	383.33	50	41.67	16.67	633.33	8.33	0	0	0	8.33	0	8.33	0	0	0	8.93	0	8.93	25	16.67	8.33	8.33	66.67	0	0	25
4	footslope	absent	0	0	0	0	0	385	0	0	0	10	10	40	0	0	0	0	0	20	0	0	0	55	425	20	20	435	15	0	0	0	0	10	0	0	0	0	10	0	5	0	0	5	0	26.19	0	0	2.38
4	footslope	present	0	0	6.25	0	0	337.5	0	18.75	0	0	56.25	81.25	0	25	0	0	0	50	0	0	0	131.25	6.25	18.75	6.25	137.5	3.57	0	0	0	0	6.25	0	0	0	0	18.75	0	6.25	0	0	3.57	0	18.75	0	0	0
5	footslope	absent	0	0	0	0	0	55	0	20	0	0	35	35	0	10	0	0	0	5	0	0	0	225	30	75	0	195	50	0	0	0	0	15	5	0	0	0	5	0	5	0	0	5	5.56	45	0	0	16.67
5	footslope	present	0	0	0	0	12.5	206.25	6.25	3.13	0	0	43.75	56.25	0	0	0	1.56	12.5	56.25	0	0	0	312.5	0	62.5	6.25	262.5	31.25	0	0	0	18.75	6.25	0	0	0	0	6.25	12.5	1.56	1.56	6.25	6.25	0	162.5	0	0	12.5
[truncated: 21 more columns]
